# Supplementary material for: Temporal muscle thickness and area with various characteristics data of the patients with aneurysmal subarachnoid hemorrhage who underwent endovascular coiling
Source: Data Brief. 2020 May 18;31:105715. doi: 10.1016/j.dib.2020.105715 (PMC7243052; doi:10.1016/j.dib.2020.105715)
Supplement: Supplementary file 1 [file mmc1.xlsx]

## Sheet: DIB全グレード、ゼン症例 (2)
Patient No.	Sex	Age	Hunt and Kosnik grade	Location of the aneurysm	Aneurysm size (mm)	Fisher computed tomography scale	History of smoking	History of heavy drinking	History of hypertension	History of diabetes mellitus	History of dyslipidemia	Intake of antithrombotic drug	Symptomatic vasospasm	Ventriculoperitoneal shunt	Postoperative complications except for symptomatic vasospasm or hydrocephalus	Modified Rankin Scale at 4 weeks	Modified Rankin Scale at 6 months	Temporal muscle thickness (mm)	Temporal muscle area (mm2)	Height (cm)	Weight (kg)	Albumin (mg/dL)	White blood cell count (x10^2/μL)	Total cholesterol (mg/dL)	Triglycerides (mg/dL)	Low density lipoprotein cholesterol (mg/dL)	Blood glucose (mg/dL)	HbA1c (%)	Potassium (mEq/L)
1	M	25	5	Anterior circulation	23	4	-	-	-	-	-	-	-	-	+	6	6	0.75	10	150	50	3.9	151	134	51	104	94	8.3	3.5
2	F	29	2	Anterior circulation	4.2	4	-	-	-	-	-	-	-	-	-	2	2	8.4	496	160	45	4.7	108	184			142		3.4
3	F	32	2	Anterior circulation	5.3	2	-	-	-	-	-	-	-	-	+	1	1	5.4	171	162	50	3.3	99	224	120		152		3.7
4	F	32	2	Anterior circulation	4	3	-	-	-	-	-	-	+	-	+	1	1	7.055	258.5	153	56	3.7	125	288.2	101	63	132		3.9
5	M	36	5	Anterior circulation	5.2	4	-	-	-	-	-	-	-	-	+	6	6	4.75	210.5	145	40	4.6	83	166	118		195	6.7	3.8
6	M	37	2	Anterior circulation	6	2	+	+	-	-	-	-	-	-	-	0	0	6.01	166.5	142	61	3.5	56		92	102	136	5.4	3.1
7	M	37	2	Anterior circulation	4.77	3	+	+	-	-	-	-	-	-	+	0	0	6.565	288.5	165	65	3.6	77		273	132	136	5.4	3.4
8	F	37	3	Anterior circulation	2.8	3	-	-	-	-	-	-	-	-	-	0	0	4.6	208	148	40		124	158	41	120	136	5.7	3.8
9	M	39	3	Anterior circulation	5.39	3	+	+	+	+	-	-	-	-	-	0	0	2.605	82	150	40	4.2	95		106	95	142	5.4	3.2
10	F	39	3	Anterior circulation	3	3	-	-	+	-	-	-	-	-	-	0	0	4.7	184	170	50	4.3	69		136	102	200	6.4	3.4
11	F	40	4	Anterior circulation	5	3	+	+	-	-	-	-	-	-	-	3	2	4.75	182.5	153	40		83	185	50	77	103	4.8	4.2
12	M	41	2	Anterior circulation	5.33	3	+	-	+	-	-	-	-	-	-	0	0	8.25	329	173	110	4.1	222	159			181		3.4
13	M	41	2	Anterior circulation	3	3	+	-	+	-	-	-	-	-	-	0	0	6.65	453	174	74		106	170	29	97	239	6	3.1
14	F	41	2	Anterior circulation	6.6	3	+	+	+	-	-	-	-	-	+	0	0	8.25	528	175	63	4.5	87		89	54	94	5.8	3.5
15	F	41	4	Anterior circulation	2.45	4	+	-	-	-	-	-	+	-	-	0	0	5.01	218	145	38	4.7	80	132	187		156	4.8
16	M	42	2	Anterior circulation	8	3	+	+	-	-	-	-	-	-	-	0	0	12.95	518.5	163	74	4	84		76	134	255	6	3.8
17	M	42	2	Anterior circulation	7.7	3	-	-	+	-	-	-	-	-	+	1	1	4.7	158.5	158	46	3.9	115	262	58	106	154		2.7
18	F	42	3	Anterior circulation	7.6	3	+	+	-	-	+	-	-	-	+	6	6	2.4	98	162	50	3.8	113	259	65	107	96	6	3.3
19	F	42	3	Anterior circulation	7.5	2	+	+	+	-	-	-	-	-	-	0	0	7.05	349.5	150	49	4.6	53		178	161	107		4
20	F	42	4	Anterior circulation	7.5	3	-	-	+	-	-	-	-	-	+	1	1	8.6	231.65	165	46	4.2	168		58	137	124	5.8	3.8
21	M	43	5	Posterior circulation	4.9	4	-	-	-	-	-	-	-	-	+	6	6	2.8	120.5	155	75		136	171	93	108	136	5.1	4.1
22	M	43	1	Anterior circulation	8.9	2	+	+	-	-	-	-	-	-	-	0	0	7.25	348	162	52	4.4	111		67		210	6.5	4.2
23	F	43	2	Anterior circulation	6	3	+	-	+	-	-	-	-	-	-	0	0	9.5	421.5	171	69	5.2	76	170	95	103	222	5.9	3.7
24	F	43	2	Anterior circulation	6	3	-	-	-	-	-	-	-	-	-	0	0	6.6	388			4.8	137	113	117	107	78	5.4	4
25	F	43	2	Anterior circulation	4.9	3	+	+	-	-	-	-	-	+	+	4	4	8.35	365.5	170	78	4.5	113		70	84	212	5.7	3.1
26	F	43	4	Anterior circulation	21	4	+	-	+	-	-	-	-	+	-	4	4	2.975	58	155	58								3.3
27	F	44	3	Anterior circulation	5.6	3	+	+	-	-	-	-	-	-	-	0	0	5.26	233			4.2	113	174	203	110	318	8.1	3.4
28	F	44	2	Anterior circulation	3.6	3	+	-	+	-	-	-	-	-	-	0	0	9.02	341.5				72	176	52	74	197	5.9	3.9
29	F	44	2	Anterior circulation	3.75	3	+	-	+	-	-	-	-	-	-	0	0	3.51	107.5	150	70	4.6	113	151			207		3.3
30	M	45	2	Anterior circulation	4.7	3	-	-	-	-	-	-	-	-	+	0	0	9.58	538.5	171	76	4.4	99		55	122	105	5.2	3.6
31	M	45	2	Anterior circulation	5	3	+	+	-	+	-	-	-	-	-	1	0	6.69	334	160	50	4.6	81		157	74	118		2.8
32	F	45	3	Anterior circulation	6.7	3	-	-	-	-	-	-	-	-	+	0	0	4.9	193.5	154	54	4.4	95	155	80		190	5.6	3.5
33	F	45	2	Anterior circulation	7.2	3	-	-	-	-	-	-	-	-	-	0	0	7.975	351.5	152	50	4.4	209
34	M	46	2	Anterior circulation	4	3	-	-	-	-	-	-	-	-	-	0	0	7.75	363	167	60	4.4	158		50	104	116	5.8	3.9
35	M	46	2	Anterior circulation	5.1	3	+	+	-	-	+	-	+	-	-	0	0	3.9	85.5	150	50	3.8	84				232		4.4
36	F	46	3	Anterior circulation	5.1	3	-	-	-	-	-	-	-		-	0	0	3.025	151	150	52	4.2	104	155	202	136	137	5.5	3.5
37	F	46	2	Anterior circulation	7.6	3	-	-	-	-	-	-	-	-	-	1	1	5.9	232	150	70	3.8	134		188	101	159	7.1	3.5
38	F	46	2	Anterior circulation	4	2	+	+	+	-	-	-	-	-	-	0	0	6.035	301	147	46	4.7	75						4.2
39	M	47	2	Anterior circulation	6.53	3	+	+	-	-	-	-	-	-	-	0	0	10.6	558	154	60	4.6	140				97		3.3
40	F	47	2	Anterior circulation	5.5	3	-	-	-	-	-	-	-	-	-	0	0	8.82	650	170	70	4.6	123		94	132	72		2.9
41	F	47	2	Anterior circulation	6	3	+	+	-	-	-	-	-	-	-	0	0	8.18	288	150	50	4	91		101	104.8	127	4.9	3.6
42	M	48	2	Anterior circulation	4.17	3	+	-	+	-	-	-	-	-	-	0	0	5.4	333	157	56	4.5	65	138	186	111	154	5.6	3.5
43	F	48	2	Anterior circulation	2.7	3	-	-	-	-	-	-	-	-	-	1	1	5.55	172	148	49	3.3	81	191	62	94	172	5.5	3.2
44	F	48	4	Posterior circulation	4.3	3	-	-	-	-	-	-	-	-	+	3	3	3.3	108.5	150	50	3.7	161		80		152	5.5	3.6
45	F	48	3	Anterior circulation	5.8	3	-	-	-	-	-	-	-	-	-	0	0	3.815	200	143	51	3.2	97	183	58	99			4.1
46	M	49	2	Anterior circulation	6.76	1	+	+	+	-	-	-	-	-	-	0	0	9.265	430	175	90	4.6	121		132				4.4
47	M	49	3	Anterior circulation	6.47	3	+	+	-	-	-	-	+	-	-	0	0	7.2	267			3.6	88		46	85	108	5.4	3.4
48	F	49	2	Anterior circulation	5.8	3	+	+	-	-	-	-	-	-	-	0	0	4.765	227	148	56	4.1	52		200		209	5.9	3
49	F	49	4	Anterior circulation	2.5	3	-	-	+	-	-	-	+	-	+	2	2	8.5	594	170	60	3.4	133	116			80		4.7
50	F	49	2	Anterior circulation	3.9	3	+	+	-	-	-	-	-	-	-	0	0	4	349.5	155	45	4.2	138		135	98	92	5.4	3.4
51	F	49	1	Anterior circulation	2.1	3	-	-	-	-	-	-	-	-	-	1	1	9.65	483	165	65		125	175	58		315	8.3	3.7
52	M	50	2	Anterior circulation	7.55	3	+	+	+	-	-	-	+	-	-	0	0	6.09	223	179	98	4.7	162	163	69	190.2	91		4.1
53	M	50	3	Anterior circulation	3.1	3	-	-	+	-	-	-	+	-	+	2	1	6.1	278	150	58	4.2	56	144	236	173	96	5.4	3.8
54	F	50	2	Anterior circulation	7.3	3	+	-	+	-	-	-	+	-	-	0	0	3.96	108	163	49	4.7	78		80	79	146	5.4	3.7
55	F	50	3	Anterior circulation	11	3	-	-	-	-	-	-	-	-	-	0	0	6.45	405.5	160	63	3.8	111		67	212	201	5.6	3.7
56	M	51	2	Anterior circulation	3.7	1	-	-	-	-	-	-	-	-	-	1	1	5.01	301.5	154	52	4.5	107	149	117	145	119	5.7	2.8
57	F	51	4	Anterior circulation	7	4	-	-	+	-	-	-	-	+	-	4	4	3.9	96	150	45	4.2	97		101	142	274	7.9	3.4
58	F	51	2	Posterior circulation	2.81	3	-	-	-	-	-	-	-	-	-	0	0	10.47	500	170	76	4.8	67
59	F	52	3	Anterior circulation	5	3	+	+	+	+	+	-	-	-	-	0	0	4.305	190.5	153	54	4.2	80	178	147	92	136	6.1	4.1
60	F	52	3	Anterior circulation	8	3	+	-	+	-	+	-	+	-	+	2	2	1.95	75.5	153	49	4.3	143	223.2	85	92			3.8
61	M	53	4	Anterior circulation	5.5	3	-	-	-	-	-	-	-	-	+	0	0	2.51	54	140	32	2.6	52	182			180		3.3
62	M	53	2	Anterior circulation	3.7	3	-	-	+	-	-	-	-	-	-	0	0	6.175	176	150	50	4.3	73		93	243	174	5.7	2.9
63	M	53	2	Anterior circulation	4.6	3	-	-	+	-	-	-	+	-	-	0	0	4.535	235	168	69	4.6	141						3.6
64	M	53	2	Anterior circulation	6.9	3	+	+	-	-	-	-	-	-	+	0	0	4.7	226.5	150	50	4.1	118		67		170	5.6	3.1
65	F	53	3	Anterior circulation	5	4	-	-	+	-	-	-	-	+	+	5	5	3	27.5	150	38	3.4	57				91		4.2
66	F	53	3	Anterior circulation	4.5	4	-	-	-	-	-	-	+	-	+	0	0	5.725	215	150	40	4.2	80		103		145		4.1
67	F	53	4	Anterior circulation	4	3	-	-	-	-	-	-	-	-	-	0	0	3.6	51.5	160	50	3.9	129	180			202		3.8
68	F	53	2	Anterior circulation	5	3	-	-	+	-	+	-	-	-	-	0	0	10.34	596	160	64	4.2	66		76	125	138	6.1	4.1
69	F	53	2	Anterior circulation	5.4	3	+	+	-	-	-	-	-	-	-	0	0	5.09	196	168	55	4.4	221	151	257	214	175	5.5	3.7
70	M	54	3	Anterior circulation	10	1	+	+	-	-	-	-	-	-	-	0	0	2.505	116	146	55	4.1	67	174	124		178	5.4	3.8
71	M	54	2	Anterior circulation	5.7	2	+	-	+	-	-	+	+	-	-	2	2	5.05	221.5	147	43	4.1	40	198	72	102	163	5.6	3.7
72	M	54	2	Anterior circulation	6.7	3	+	+	-	-	-	-	-	-	-	0	0	4.805	179	172	80	4.5	140		586	136	154	6.8	3.4
73	M	54	3	Anterior circulation	3	3	+	+	-	-	-	-	-	-	-	0	0	7	303.5	154	46	4.4	118	226	287	138	98		3.6
74	F	54	3	Anterior circulation	5.5	3	-	-	-	-	-	-	-		+	6	6	2	71.5	150	50	4.4	76	149	58	116	127	6.1	3.9
75	F	54	2	Anterior circulation	3.6	4	-	-	+	-	-	-	-	-	-	0	0	6.205	335	149	45	4.1	148		100	162	105	5.6	4.4
76	F	54	3	Anterior circulation	5.3	3	+	-	+	-	-	-	-	+	-	4	4	2.85	186			3.8	105	167	70		109	5.5	4
77	F	54	3	Anterior circulation	3.4	3	-	-	-	-	-	-	-	-	-	0	0	8.1	427.5	163	53	4	61		160	127	180	5	4.3
78	M	55	2	Anterior circulation	5	3	-	-	-	-	-	-	-	-	-	0	0	5.725	405	172	81	3.8	131		73	172	139	6	3.2
79	M	55	4	Anterior circulation	3	3	-	-	+	-	-	-	-	+	-	3	4	3.985	241			7.5	63	151			99		3.7
80	M	55	2	Anterior circulation	11.1	3	-	-	+	+	-	-	+	-	-	1	0	6.22	327.5	160	50	3.8	163		76	75	114	5.6	3.4
81	F	55	2	Anterior circulation	3.7	3	-	-	-	-	-	-	-	-	-	0	0	10.56	507.5	170	60	4.7	120		72	77	184	6.2	4.8
82	F	55	2	Anterior circulation	6.7	3	-	-	-	-	-	-	-	-	-	0	0	7.16	372	150	42	4.1	110		112		133	5.1	2.7
83	F	55	3	Anterior circulation	9.8	3	+	+	-	-	-	-	+	-	-	3	3	2.95	143	142	50		96	130			148	5.2	3.2
84	F	55	2	Anterior circulation	5	4	-	-	+	-	-	-	-	-	-	0	0	6.47	174	149	54	4.7	70		54	40	137	5.8	3.9
85	F	55	3	Anterior circulation	3.4	1	+	+	-	-	-	-	-	-	-	0	0	7.05	362	125	53	4.5	116		104		104	5.5	3.8
86	M	56	3	Anterior circulation	3.6	3	+	+	-	-	-	-	-	-	-	2	2	4.18	188.5	156	45	4	38				140		3.8
87	M	56	2	Anterior circulation	2.5	3	-	+	+	-	-	-	+	-	-	1	1	6.88	210	161	45.7	4.1	85	189	123	129	101	6	3
88	M	56	3	Anterior circulation	7.6	4	+	+	-	-	-	-	-	-	-	1	1	4.4	175.5	155	60		103	131	188	107	267	6.7	3.6
89	M	56	2	Anterior circulation	4	3	-	-	+	-	-	-	-	-	-	0	0	4.49	230.5	155	63.5		139	186	103	94	270	8.8	3.5
90	M	56	3	Anterior circulation	4.1	3	-	-	-	-	-	-	+	+	+	1	1	4.1	117	152	51	5.1	157	140	56	133	157	5.6	3.8
91	F	56	4	Anterior circulation	4.9	4	-	-	-	-	-	-	-	-	+	3	3	4	66.5			3.3	148	147	119	150	140	5.9	3.3
92	F	56	2	Anterior circulation	4	3	-	-	-	-	-	-	-	-	-	0	0	6.565	306	150	60		134	354	75	115	113		4.2
93	M	57	3	Anterior circulation	8.8	4	+	+	-	-	-	-	-	-	+	5	5	4.205	127	150	50	4.5	99		135	142	137	5.4	3.6
94	M	57	2	Anterior circulation	3	3	+	+	+	-	-	+	-	-	-	0	0	6.65	268	170	85	4.4	188	226	72	105	140		3.7
95	M	57	2	Anterior circulation	8	3	+	-	-	-	-	-	-	-	-	1	0	4.3	291.5	160	57	4.7	103	200			134		3.1
96	F	57	2	Anterior circulation	7.8	3	-	-	+	+	+	-	-	-	+	4	2	4.45	339	180	57	4.4	32	201	85	106	120		3.5
97	F	57	2	Anterior circulation	3.6	3	-	-	+	-	-	-	-	-	-	1	1	6.2	387	147	60	4.6	86		59	131	138		2.2
98	F	57	2	Anterior circulation	6.2	3	-	-	-	-	+	-	-	-	-	1	1	4.7	362	164	54	4	113	214	87	92	146	5.5	3.6
99	F	57	2	Anterior circulation	5.6	2	-	-	-	-	-	-	-	-	-	0	0	6.305	540	164	62	4.8	85	205			187		3.6
100	M	58	2	Anterior circulation	4	4	-	-	-	-	-	-	-	-	-	0	0	12.16	850.5	170	76	4.2	81		75	113	136	5.2	3.7
101	M	58	3	Anterior circulation	5.5	4	-	-	-	-	-	-	-	+	-	4	4	4.395	134.5	151	52	3.7	165		185	96	147	6.2	3.5
102	F	58	2	Anterior circulation	6	2	-	-	-	-	-	-	-	-	-	0	0	7.555	376.5	154	58	4.9	70	202	65	96	126		3.6
103	F	58	2	Anterior circulation	5.7	2	+	+	+	-	-	-	-	-	-	0	0	3.45	85	167	67	3.7	117	206	91	99	174	6.6	4.1
104	F	58	2	Anterior circulation	6.2	3	-	-	-	-	-	-	-	+	-	0	0	3.305	193	157	45	3.9	116	204	56	63	146	5.6	4.1
105	M	59	3	Anterior circulation	7	3	-	-	-	-	-	-	-	-	-	0	0	10.1	394.5	168	81	4.2	211	168			200		3.4
106	M	59	2	Anterior circulation	4.2	3	+	+	-	-	-	-	-	-	-	0	0	8.715	376	165	55	4.3	140	217	88	59	192		3.7
107	M	59	2	Anterior circulation	4	3	-	-	+	-	-	-	-	+	-	1	1	6.6	391.5	159	63	4.5	61	187	185	62	208	7.7	4
108	M	59	2	Posterior circulation	7	3	+	+	+	-	-	-	-	-	-	0	0	6.98	268	145	50	4.6	108	221	52	83	151	5.4	4.3
109	M	59	2	Anterior circulation	4.6	4	-	-	-	+	-	-	-	-	-	0	0	5.9	358.5	160	70	4.2	80	187	123	121	153	5.6	4
110	M	59	3	Posterior circulation	3.1	4	+	-	-	-	-	-	-	-	+	4	2	5.01	194	146	35	3.4	119	149	195	182	120	5.4	3.6
111	F	59	3	Anterior circulation	5.1	3	-	-	-	-	-	-	-	-	+	0	0	6.35	360.5	156	47	3.7	140		153	156	138	6	3.7
112	F	59	4	Anterior circulation	18.7	3	-	-	-	-	-	-	-	+	-	5	5	7.55	310	173	58	4.5	66	175	92	112	149	5.3	2.9
113	F	59	2	Anterior circulation	2	3	-	-	+	+	+	-	-	-	-	0	0	10.335	413	176	65	4.4	118	197	52	53	142	5.2	4
114	F	59	2	Anterior circulation	4	4	-	-	-	-	+	+	-	-	-	0	0	5.505	229.5	156	64	4.2	129	261	103	171	108		4.1
115	F	59	2	Anterior circulation	2.6	3	-	-	+	-	-	-	-	-	-	3	2	6.75	253.5	160	47	4.5	44
116	F	59	2	Anterior circulation	6	3	-	-	-	-	-	-	-	-	-	1	0	6.6	221.5	170	70	4.6	99	153	40	48	148	4.9	3.3
117	F	59	3	Anterior circulation	5	3	-	-	-	+	-	+	-	-	-	0	0	4.85	213.5	170	54	3.7	100	307			176		3.7
118	F	59	2	Anterior circulation	5.6	3	-	-	+	+	+	-	-	-	-	0	0	7.035	420	157	51	3.7	86	217	105	59	132	5.1	3.5
119	M	60	4	Anterior circulation	7	3	-	-	+	-	-	+	-	-	+	5	5	5.65	160.5			4.2	173		103	94	145	5.7	3.9
120	M	60	4	Anterior circulation	7	4	+	+	+	-	-	+	-	-	-	1	1	3	86	154	53	3.9	99		137		196	5.7	3.4
121	M	60	2	Anterior circulation	5.7	3	+	-	+	-	+	+	-	-	-	1	0	5.26	249.5	153	67	4.2	141	201	37	63	218	5.1	3.4
122	F	60	2	Posterior circulation	4.2	3			-	-	-	+	-	-	-	0	0	5.6	330	155	57		99	192	84	108	152	5.5	3.6
123	F	60	2	Anterior circulation	6.98	3	+	+	+	-	-	-	-	-	-	1	0	5.2	266	159	55	4.3	50	194			97		3.2
124	F	60	4	Anterior circulation	7.19	4	-	-	+	+	+	+	+	+	+	5	5	5.05	180.5			3.7	54	152	70	103	138	4.9	3.4
125	F	60	3	Posterior circulation	7.5	3	-	-	+	+	-	+	-	-	+	2	0	2	77	146	41	4	117	208	45	119	104		4.2
126	F	60	2	Anterior circulation	3.8	3			+	-	-	+	+	-	-	3	2	2.975	187.5	150	60		65	193.8	78	83	154	7.1	3.7
127	F	60	4	Anterior circulation	4.3	3	-	-	+	-	-	-	-	-	+	2	1	5.15	195.5	152	43.5	4.2	65	185	69	136	146	6.1	4.2
128	F	60	3	Anterior circulation	4.1	3			+	-	-	+	-	-	+	1	0	3.025	220	150	60	4.4	105		83	108	92		3.3
129	M	61	3	Anterior circulation	6.6	3	+	-	+	-	-	-	-	-	-	0	0	6.35	321.5	173	75	4.2	100	160	57	63	280	5.4	2.7
130	F	61	3	Anterior circulation	3.21	3	+	-	+	-	-	-	+	-	+	0	0	4.145	90.5	156	46	5.3	108	268	26	80	165	5.1	3.5
131	F	61	3	Anterior circulation	6	4	-	-	-	+	-	-	+	-	+	3	0	11.67	462	155	61	4.6	127	173	233	131	265	5.8	3
132	F	61	4	Anterior circulation	7.6	3	-	-	+	-	-	-	-	+	-	5	5	7.95	220.5	160	70	3.1	163	173	73	117	124	5.5	3.1
133	F	61	4	Anterior circulation	2.7	3	+	-	+	-	-	-	+	-	-	4	4	2.355	134	146	39	4.1	148		202		85		4.5
134	M	62	2	Anterior circulation	4.4	4	+	-	-	-	-	-	-	-	-	1	1	8.935	330	148	43	3.9	104	142	126	115	146	5.9	4.3
135	M	62	2	Anterior circulation	6.2	3	+	-	+	-	-	-	-	-	-	0	0	6.05	249	168	63	4.2	68				121		4.4
136	F	62	3	Anterior circulation	7.7	4	-	-	-	-	-	-	-	-	+	4	4	4.35	105.5	148	45	4.2	111	217.4	141	119	121		2.9
137	F	62	2	Anterior circulation	5	3	+	-	-	-	-	-	+	-	+	2	2	6.005	312.5	147	47	3.7	102		112		131	5.9	3.7
138	F	62	3	Anterior circulation	9	2	-	-	+	-	-	-	-	-	-	0	0	4.85	249.5	160	55	3.9	117	173	223	168	310	7.3	3.9
139	F	62	2	Anterior circulation	5	4	+	-	+	-	+	-	-	-	-	4	2	6.4	234	137	37	4	60				115		3.4
140	F	62	3	Anterior circulation	6.9	4	-	-	-	-	-	-	+	-	+	4	4	7.49	317.5	155	60	7.4	96	143	70	114	132	5.4	3.8
141	M	63	4	Anterior circulation	3.5	3	+	+	+	-	-	-	-	+	+	4	5	7.93	405.5			4	155	151			198		3
142	M	63	3	Posterior circulation	5	3	+	+	+	-	-	-	-	-	+	6	6	6.5	320	165	45	3.8	188	187	79	112	140	5.6	4.2
143	F	63	3	Anterior circulation	3.5	2	-	-	-	-	-	-	+	-	+	5	5	4.205	127	150	50	4	139	174			161		3.4
144	F	63	2	Anterior circulation	6.1	3	-	-	+	-	+	-	-	-	-	0	0	5.88	346	158	40	4.2	72	191	148	129.4	127	5.7	3.3
145	F	63	3	Anterior circulation	4.1	3	+	-	-	-	-	-	+	-	-	2	2	4.795	142.5	138	41	3.3	103	272			129		3.4
146	F	63	2	Anterior circulation	5	1	-	-	-	-	-	-	-	-	-	1	0	5.71	206.5	158	55	4.8	105	199	155		202	6	2.7
147	F	63	3	Anterior circulation	2	1	-	-	+	-	-	-	-	-	-	0	0	9.56	317	162	54.5	4.5	155	260	59	96	105	5.4	3.8
148	F	63	2	Anterior circulation	4	2	-	-	-	-	-	-	-	-	-	0	0	7.15	344	158	48	3.4	103	194	90		136	5.5	3.7
149	M	64	2	Anterior circulation	5	4	+	+	+	-	+	-	+	-	-	1	0	7.225	425	175	70	4	147	196			136		3
150	M	64	2	Anterior circulation	5	3	+	+	+	-	-	-	-	-	-	1	1	8.95	448.5	167	88		125	176	188	117	130	5.7	4
151	F	64	4	Anterior circulation	15	4	-	-	+	-	+	-	-	-	+	4	4	4.58	132.5			3.6	112	161	201	103	118	4.8	3.3
152	F	64	4	Anterior circulation	6.7	3	-	-	-	-	-	-	-	-	-	0	0	3.75	62.5				69	170	95		152	5.3	3.6
153	F	64	3	Posterior circulation	3	3	-	-	+	-	-	-	-	-	-	0	0	3.55	170.5			3.4	95	203	155	93	212	6	3.2
154	F	64	2	Anterior circulation	3	3	-	-	-	-	-	-	-	-	-	0	0	9.53	595.5	154	52	4.7	128	211	81	120	104	5.7	4.3
155	F	64	3	Anterior circulation	4	4	+	+	-	-	-	-	-	-	-	0	0	5.8	274	160	55		69	187	161	85	106	5.2	3.6
156	F	64	4	Anterior circulation	4.3	4	-	-	-	-	-	-	-	+	-	4	4	4.5	242.5			4	128		68	94	148	5.2	3.7
157	F	64	4	Anterior circulation	5.5	3	-	-	+	-	-	-	-	-	-	2	2	6.45	257.5	150	44	4	119	162	94	104	198	6.2	3.5
158	M	65	2	Anterior circulation	7.7	3			+	+	-	+	-	-	+	2	2	2.305	26	145	40				74	121	177	6.7	3.7
159	M	65	3	Anterior circulation	4.7	4	+	+	-	-	+	-	+	-	+	6	6	4.185	195	167	56		77
160	F	65	3	Anterior circulation	5.12	3	-	-	-	-	+	-	-	-	-	3	3	7.835	299.5			4.2	59		96	115	109		4.2
161	F	65	2	Anterior circulation	4.7	3	-	-	-	-	-	-	-	-	-	0	0	6.485	294	150	45	4.6	66			105	112	5.3	3.9
162	F	65	2	Anterior circulation	7.5	3	-	-	-	-	-	-	-	-	-	0	0	5.055	296	158	51	4.2	128		33	172	127	5.8	3.5
163	F	66	3	Anterior circulation	6.8	4	-	-	+	-	-	-	-	-	-	2	2	6.4	293.5	163	66	4.6	128	201	55	96	121	5.8	3.8
164	F	66	2	Anterior circulation	4.7	3	-	-	-	-	-	-	-	-	-	0	0	5.28	198	145	45	4	115	178	74	69	103	5.3	4.1
165	F	66	2	Anterior circulation	10	3			+	-	+	+	-	+	-	2	2	3.8	162.5	150	50	3.2	78		108		138	5.7	3.8
166	F	66	2	Anterior circulation	6.2	3	-	-	-	-	-	-	-	-	-	0	0	3.4	130.5	155	56	4.5	64	156	45	139	138	5.5	4
167	F	66	2	Anterior circulation	4.3	3			+	-	+	-	-	-	-	1	1	6.7	370	165	57	4.2	141	139	122	112	139	5.1	3.9
168	F	66	2	Anterior circulation	5.1	3			+	-	+	+	-	-	-	2	2	7.95	425.5	165	65	4	63		110	151	189	5.1	3
169	F	66	2	Anterior circulation	5.6	3	-	-	-	-	-	-	-	-	-	0	0	4.21	150	148	45	3.9	107	191	67	103	127	6.2	3.3
170	M	67	2	Anterior circulation	6	3	+	-	+	-	-	+	-	-	+	0	0	8.035	414	170	70	4.4	67	152	226	118	134	5.7	3.6
171	M	67	2	Anterior circulation	5	3	+	+	+	-	-	-	-	-	-	0	0	7.35	297	160	62		90				123	5.5	4
172	M	67	5	Anterior circulation	7.8	4	+	+	-	-	-	-	+	+	+	4	4	3.225	60.5			3.9	101	252	119	82	116		3.6
173	M	67	1	Anterior circulation	5.3	3	+	-	-	+	-	-	-	-	-	0	0	2.8	96	161	55	4.1	139	168	125	64	148		4
174	M	67	3	Posterior circulation	5.2	3	+	+	+	-	-	-	-	-	+	0	0	9.17	519.5	156	50	4.8	113	192	68	71	209	5.3	3.8
175	F	67	2	Anterior circulation	4.2	3	+	+	-	-	-	-	-	-	-	4	3	7.44	304	145	52	3.5	127				124		3.6
176	F	67	2	Anterior circulation	4.1	4	-	-	+	-	+	-	+	-	-	4	4	4.55	111	155	50	4.2	50	201	116	67.8	148	6.1	4.1
177	F	67	2	Anterior circulation	6.6	3	+	-	+	-	-	-	-	+	-	1	1	7.63	268	165	73		106	162			165		4
178	M	68	2	Posterior circulation	4	3	+	+	+	-	-	-	-	+	+	3	3	7.67	316	170	65	4.5	125	120	179		167	5.3	3.3
179	M	68	3	Anterior circulation	5.5	4	+	+	+	-	-	-	-	-	+	0	0	5.6	236	170	73.3	3.8	132	205	73		189	5.7	3.8
180	F	68	4	Anterior circulation	5.4	4	-	+	-	-	-	-	+	+	-	5	5	7.7	421.5	170	60		165	178			167		3
181	F	68	3	Anterior circulation	4	4	-	-	-	-	-	-	+	+	+	4	2	4.93	118	145	46	3.4	102	203	54	124	138	5.5	3.6
182	F	68	2	Anterior circulation	8.9	4	-	-	+	-	-	+	-	-	-	3	2	6.69	305.5	148	43	4.5	81	174	71	127	188	5.5	2.7
183	F	68	2	Anterior circulation	4	3	-	-	-	+	-	-	-	-	+	1	1	5.05	393.5	166	59	4	101	203	57	57	234	5.5	4
184	F	68	3	Anterior circulation	5.2	4	-	-	+	-	-	-	-	+	-	5	5	1.75	75.5			4.3	111		93		196	5.8	3.8
185	F	68	2	Anterior circulation	5	3	-	-	+	-	-	-	+	-	-	1	1	6.45	417.5	177	76	3.6	137	225	90	106	89		3.4
186	F	68	3	Anterior circulation	2	3	-	-	+	-	-	-	-	-	-	4	4	6.13	232	162	63.5	4.2	75	150	134	118	132	5	3.4
187	M	69	2	Anterior circulation	3.4	3	-	-	-	-	-	-	-	-	-	0	0	7.325	378.5	162	67	4.7	132	221	137	64	231	7.9	4
188	F	69	4	Anterior circulation	5	3	-	+	-	-	-	-	-	-	+	3	3	5.125	311	148	43	4.4	99	149			177		3.4
189	F	69	3	Anterior circulation	5.6	4	-	-	+	-	-	-	-	-	-	3	2	4.645	135	150	60	2.8	104				140		3.7
190	F	69	2	Anterior circulation	3.4	4	-	-	+	-	+	-	-	-	-	2	2	6.715	273	158	71	3.6	103		119	132	109	5.8	4
191	F	69	3	Anterior circulation	12	3	-	-	+	-	-	-	-	-	-	4	4	4.75	153			3.9	95	140	84	77	179	5.6	3.8
192	F	70	4	Anterior circulation	18	4	-	+	+	-	-	-	-	-	-	5	5	3.05	72	152	50	4.3	95	163	45	74	170	4.8	2.9
193	F	70	2	Anterior circulation	6.1	3	-	-	-	-	-	-	+	-	+	0	0	6.4	314	160	50	4.5	112	187	101	124	159	5.9	3.7
194	F	70	3	Anterior circulation	5	4	-	-	+	-	-	-	+	-	-	5	5	1.155	27	156	64		39				275		4.4
195	F	70	3	Anterior circulation	23	4	-	-	+	-	-	-	-	+	-	5	5	3.85	98	148	60	3.3	94	170	69		120	5.7	2.5
196	M	71	2	Anterior circulation	2.9	4	+	+	-	-	-	-	+	-	+	1	0	4.91	176.5	160	60	4.1	117	201	124	119	156	6	3.9
197	M	71	4	Anterior circulation	7.3	4	-	-	-	-	-	-	-	-	-	2	1	3.8	170.5	160	40	4	66	189	60	162	165	5.9	3.2
198	F	71	2	Anterior circulation	4	3	-	-	+	-	-	-	-	-	-	2	0	4.9	336	170	70	4	109	189	118	115	119	5.5	4.1
199	F	71	3	Posterior circulation	4	3	-	-	+	-	-	-	-	+	-	3	2	11.55	450	150	61	4.7	197	119	69	102	138	4.9	3.4
200	F	71	3	Anterior circulation	6.5	2	+	-	+	-	-	-	-	-	-	1	0	3.35	104.5	161	55		90	262	124	98	130	5.3	4.4
201	F	71	2	Anterior circulation	7.4	3	-	-	+	-	-	+	+	-	-	1	0	5.68	214.5	154	50	4.1	78	208.8			119		4.1
202	F	71	2	Anterior circulation	13	3	+	-	+	-	-	+	-	+	-	5	5	8.385	472.5	147	45	4.4	80	259	59	36	184	5.4	4.3
203	F	71	3	Anterior circulation	5.9	3	-	-	-	-	-	-	-	+	-	2	0	5.795	351.5	153	42	4.6	85	244	58	93	118	6.1	3.5
204	M	72	3	Anterior circulation	8.7	4	+	+	+	-	-	-	+	-	-	6	6	6.75	147.5	146	60	2.3	158	177	45	120	131		4.3
205	F	72	2	Anterior circulation	5.9	3	-	-	+	-	-	-	-	-	+	0	0	3.785	158.5	160	50	4.1	91	220.4	65	78	101	5.2	3.5
206	F	72	4	Anterior circulation	5.2	4	+	+	-	-	-	-	+	+	-	3	3	3.865	207.5	150	50	4.5	104	112	81	112	138	5.8	3.8
207	F	72	3	Anterior circulation	5.45	3	-	-	-	-	-	-	+	+	+	4	3	4.625	270	158	38	4	88	165	278	114	138	5.5	3.5
208	M	73	1	Anterior circulation	5	3	-	-	+	-	+	-	+	-	-	2	2	7.685	409	161	55	4.7	63	180	95	129	139	5.3	3.8
209	F	73	3	Anterior circulation	18.9	4	-	-	+	-	-	-	-	-	+	2	2	4.25	157.5								144		3.7
210	F	73	3	Anterior circulation	3.7	4	-	-	+	-	-	-	-	-	+	4	3	2.835	133.5	153	39	4.2	148	166.8	153	134	127	5.9	4.2
211	F	73	3	Anterior circulation	4.3	4	-	-	-	-	-	-	-	-	-	3	3	6.4	159	155	70	3.9	263	197			234		3.3
212	F	73	2	Anterior circulation	7.7	3	-	-	+	-	-	-	-	-	-	1	1	5.08	269	160	58	4	99	161	121	131	128	5.8	3.5
213	F	73	1	Anterior circulation	5.2	4	+	-	+	-	-	-	-	-	-	2	2	3.79	143.5				66		109	104	111	5.9	3.1
214	F	73	4	Anterior circulation	4	4	-	-	+	+	-	-	-	-	-	5	5	6.5	484	170	45	2.2	177	149	193	132	138		3.9
215	F	73	2	Anterior circulation	6.3	4	-	-	+	-	+	-	-	+	-	0	0	6.275	299.5	164.1	70		90	100	60	135	190	5.8	4.2
216	M	74	4	Anterior circulation	2.05	4			-	-	-	+	-	-	+	6	6	1.5	31.5	145	40	3	89		244		121	5.6	3.1
217	F	74	4	Anterior circulation	3.57	3			+	+	+	-	-	+	-	4	4	5.2	24	159	63	3.9	147	205	492	89	128	5.6	4.2
218	F	74	4	Posterior circulation	5.1	4	-	-	-	-	-	+	-	-	+	6	6	5.05	196.5	165	65	4.6	154	161	117	70	136	6	3.6
219	F	74	2	Anterior circulation	4.22	3			-	-	+	-	-	+	-	4	2	7	378	160	60	4.5	102	164	85	142	142	5.5	4
220	F	74	3	Anterior circulation	5.6	4	+	-	+	+	+	-	-	-	+	5	5	3.24	142	148	45	4.7	82		133		112	5.6	4.3
221	F	74	4	Anterior circulation	8.3	2	-	-	-	-	-	-	-	-	-	0	0	2.3	141.5			4.2	103	174	96	123	139	5.7	4
222	F	74	2	Anterior circulation	7.4	3	-	-	+	-	+	-	+	-	+	0	0	4	273	165	45	4.2	157	179	51	112	140		3.7
223	M	75	2	Anterior circulation	9	3	-	+	+	-	+	-	-	-	+	2	2	5.19	242	148	59		75	144	69	103	183	5.7	4.3
224	F	75	2	Anterior circulation	8.7	2	-	-	-	-	-	-	-	-	-	0	0	3.41	90	155	50	4.2	84		204		123	5.5	4.1
225	F	75	2	Anterior circulation	8.8	3	-	-	+	-	-	-	-	+	+	0	4	5.35	273.5	170	70		66	192	213	106	168	5.4	3.2
226	F	75	2	Posterior circulation	7	3	-	-	+	-	-	-	-	-	-	3	0	3.95	242	165	45	4.5	72	185	287		158	5.1	2.7
227	F	75	4	Anterior circulation	6	4			+	-	-	-	+	-	+	4	4	2.6	96	150	45	3.6	57		92	150	112	5.4	3.8
228	F	75	3	Anterior circulation	7.98	3			-	-	-	-	-	+	-	5	6	3	160.5	156	64	4.2	147	169	108				3.9
229	M	76	3	Anterior circulation	16	3	+	+	+	-	-	-	+	+	-	0	6	7.365	287	165	55.3	4.3	125	359.4	194	295	113	5.9	3.5
230	M	76	2	Anterior circulation	3.63	3			+	-	+	+	-	-	+	2	2	8.35	379	143	47	3.9	47		136	106	118	6	3.8
231	F	76	2	Anterior circulation	4.3	3			+	-	-	+	-	+	+	4	4	10.3	560			4.2	146	98	335		191		3
232	F	76	3	Anterior circulation	3.65	3	-	-	-	-	-	-	-	+	-	3	3	6.255	229			4.4	138	267	93	133	134		2.5
233	F	76	2	Anterior circulation	3.4	4			-	-	-	-	-	-	-	0	0	6.9	316	155	60	4.3	56		51	156.8	132		3.6
234	F	76	3	Anterior circulation	7.9	4	-	-	+	-	-	-	-	-	+	2	2	6.325	211.5	155	45	3.2	82	165	185	79	175	5.6	3.2
235	F	76	2	Anterior circulation	6.8	1	-	-	+	+	-	-	-	-	-	4	4	7.25	489.5	170	62	3.7	150		254	128	201	6	2.8
236	F	76	2	Anterior circulation	5.5	3	-	-	+	-	-	-	-	-	-	1	1	7.88	392.5	170	75	4.5	178	122	117	136	145	5.9	4.4
237	M	77	2	Anterior circulation	7.6	3	+	-	+	-	-	-	-	-	-	3	2	6.18	289.5			4.6	118	195	61	75	153	5.5	3.8
238	M	77	3	Anterior circulation	18	4	+	-	-	-	-	-	-	-	-	3	2	3.8	143.5	145	43	4.1	123	199	80		157		3.1
239	M	77	2	Anterior circulation	12.1	3	-	-	-	+	-	-	-	-	-	1	1	7.605	384.5	165	67	3.9	111	186	77	100	119		4.3
240	M	77	3	Anterior circulation	11	3			+	-	-	-	-	-	-	3	2	4.15	231.5	148	60	4.3	81	192	45	89	97	5.2	2.7
241	F	77	2	Anterior circulation	8.1	3			+	-	+	+	-	-	-	2	2	5.1	262	150	55	3.6	114	232	137		121	5.6	3.5
242	F	77	3	Anterior circulation	10.46	3			+	-	-	-	+	+	+	6	6	4.17	224	170	70	3.6	204		246	130	174	5.8	4
243	F	78	3	Anterior circulation	4.4	3	-	-	+	-	-	-	+	-	+	4	3	6.2	378	168	60		111		837	130	202	5.4	2.8
244	F	78	5	Anterior circulation	10.4	4			+	-	-	-	-	-	-	5	5	3.95	82.5	150	60	3.7	88		152		153	7.9	4
245	F	78	2	Anterior circulation	10.4	3	+	+	+	-	+	-	+	+	-	4	4	8.75	360	150	52	3.3	75	276.2	100	64	163	5.6	3.9
246	F	78	2	Anterior circulation	3.5	3			+	-	+	-	-	-	-	2	2	3.48	201	150	40	3.2	84	229	116	135	116		3.1
247	F	78	3	Anterior circulation	3	3	-	-	-	-	-	-	+	+	+	4	2	2.86	157.5	140	40	3.5	134		104		199	5.4	3.5
248	M	79	3	Posterior circulation	18	3			+	-	-	-	-	+	-	4	4	1.86	114.5	165	48	4	97	210	44		135	5.4	3.4
249	M	79	2	Posterior circulation	10.6	3	+	-	+	-	+	+	-	+	-	4	4	7.65	312	170	84	4.3	77	163	106	162	160	5.5	3.6
250	F	79	5	Anterior circulation	6.8	3	-	-	-	-	+	-		-		6	6	4.8	140	152	50	3.9	118	278	273	149	143	5.7	3.3
251	F	79	3	Anterior circulation	4.4	3			+	-	-	-	-	-	-	3	4	2.2	58	152	38	4.3	45	314			134		3.3
252	F	79	3	Anterior circulation	5.5	4	-	-	+	-	-	-	+	-	+	6	6	8.4	334	154	58	4.8	166	165			112		3.4
253	F	80	3	Anterior circulation	6	4	-	-	-	-	-	-	-	-	+	5	5	4.45	142.5			7.4	108	158	78	77.4	112		3.6
254	F	80	3	Anterior circulation	4.3	4	-	-	+	-	+	-				6	6	5.65	173	151	58	3.4	146	142	129	104	144	6	3.7
255	M	81	2	Posterior circulation	6	3			+	-	-	+	-	-	+	4	2	5.395	243.5	175	70				47	96	96	5.6	4.5
256	M	81	1	Anterior circulation	5.9	3	+	+	-	-	-	-	-	-	+	0	0	5.65	183			4.3	74	175	106	147	129	4.9	5
257	F	81	3	Anterior circulation	11.5	3			+	-	-	+	+	+	-	4	4	3.6	78	150	50	4.7	160	164	124	130	144	5.9	3.2
258	F	81	4	Posterior circulation	6.2	3	-	-	+	+	-	-	-		+	5	5	4.425	157.5	140	40	4.4	145		79	134	97	5.4	4
259	F	81	3	Anterior circulation	6	3	-	-	+	-	+	+	-	-	+	4	4	2.375	90.5	155	45		185	220	101	78	122	5.8	4.6
260	F	81	2	Anterior circulation	5.6	3			+	-	+	-	-	-	-	1	1	3.85	168.5	160	43	3.4	77	188			134		3.5
261	F	81	2	Anterior circulation	11.7	3	-	-	+	-	+	-	-	-	+	5	5	2.6	138	162	58	3.1	122	146	65		125	5.5	3.5
262	F	81	4	Anterior circulation	6.5	4			+	-	-	+	-	-	+	5	5	7.95	288.5				68	171			133		3.9
263	F	82	3	Anterior circulation	5.3	3	-	-	+	-	+	+	-	-	+	4	4	7.7	229	160	45	4	142	177	117	85	155	5.5	2.7
264	F	82	4	Anterior circulation	4	3			+	+	+	+	-	+	+	4	4	6.2	289			3	161		57	111	119	5.3	4.1
265	F	82	2	Anterior circulation	5	3	-	-	+	-	-	+	-	-	-	2	2	9.42	405	160	60				61	118	150		3.7
266	F	82	3	Anterior circulation	6.3	3	-	-	-	-	-	-	+	-	-	4	4	3.1	50	150	37	3.2	96	171	102		161	5.9	3
267	F	82	2	Anterior circulation	6.1	3	-	-	-	+	-	+	+	+	-	4	4	7.3	279	179	51	3.3	65		106	132	116	5.4	3.8
268	M	83	2	Anterior circulation	3	2	-	+	+	-	-	+	-	-	-	3	3	7.36	332	168	68.5	4.2	137	163	51	91	154	5.5	3.6
269	F	83	3	Anterior circulation	5.5	4	+	+	+	-	+	+	-	-	+	6	6	2.79	96.5	140	50	4.3	175	129	60	147	271	7	3.1
270	F	83	2	Anterior circulation	5.4	3	-	-	+	-	-	-	+	-	-	2	2	4.95	433.5	161	63	3.7	74		45	79	190	5	3.1
271	F	83	2	Anterior circulation	8.4	3	+	-	+	-	-	-	+	-	-	2	2	7	399	149	44	4.5	106
272	F	83	3	Anterior circulation	13	3	-	-	-	-	-	-	-	-	-	2	2	4.45	210	160	50	4.8	144	140	51	96	116	5	3.2
273	F	83	2	Anterior circulation	5.5	3	-	-	+	-	-	+	-	-	+	4	4	5.75	226	155	60	3.8	43		55	172	156	5.6	4.1
274	F	83	3	Anterior circulation	5.4	4	-	-	+	-	+	-	-	-	+	6	6	8.55	366.5	165	55		49		66	94	153	5.6	4
275	F	83	3	Anterior circulation	4.3	4	-	-	+	-	-	-	+	+	-	4	2	4.015	203.5	144	44	4.5	84	159	163	160	157	5.2	4.4
276	F	83	3	Anterior circulation	6	3	-	-	+	-	-	-	+	-	+	6	6	4.4	94.5	140	40	4.3	103	146	343		134	5.4	4
277	F	84	2	Anterior circulation	4.8	3	+	-	+	-	-	+	-	-	-	2	2	5.6	193.5	163	53	3.2	159		146	184	180	5.3	3.2
278	F	84	2	Anterior circulation	5.2	3	-	-	-	-	-	-	-	-	-	3	2	6.515	319.5	160	80	4.4	130		89		168	5.5	3.3
279	F	84	3	Anterior circulation	3.5	3	+	-	-	-	-	-	-	-	-	1	1	3.05	122	150	46	4.3	83	164	39	116	158		4
280	F	84	2	Posterior circulation	2.6	3	-	-	-	-	-	-	-	-	-	2	2	6.28	286.5	170	80	4.3	72		163	116	138	6.2	4
281	F	84	2	Posterior circulation	10.4	4	-	-	+	-	-	+	-	-	-	4	4	3.945	169	146	46	4.4	154	147	65	101	101	5.6	3.8
282	F	84	3	Anterior circulation	4.12	3	-	-	+	+	-	+	-	-	-	1	1	7	316.5	160	74	3.2	136	195			148		3.3
283	M	85	3	Anterior circulation	2.43	4	+	-	-	-	-	-	-	-	+	4	4	3.99	92.5	136	38	4	198		145	143	128	6.1	4.1
284	M	85	3	Anterior circulation	3.6	4	-	-	+	-	-	-	-	+	-	4	1	6.2	268	141	55	3.4	37		30	74	133	5.7	3.8
285	F	85	2	Posterior circulation	9.6	4	-	-	-	-	+	-	-	-	-	3	2	3.79	143.5	158	76		52				184		3.1
286	F	85	2	Anterior circulation	3.7	3	-	-	+	-	-	-	-	-	-	0	0	5.1	182.5	162	78	3.4	80	194		97			4
287	M	86	3	Anterior circulation	7.3	4	-	-	-	-	-	-	+	-	+	6	6	3.78	190	166	100
288	F	86	3	Anterior circulation	7	3	-	-	+	-	+	-	-	-	-	2	2	6.65	406.5	162	50	4.3	155	145.2	156	143.8	199	5.3	3.7
289	F	86	2	Anterior circulation	3.75	4	-	-	-	-	-	-	-	-	-	2	2	5.9	164			4.2	83		48	168	363	10.6	3.8
290	F	86	2	Anterior circulation	3.86	1	-	-	+	+	+	+	-	+	-	0	0	5.15	220	154	57	4.1	191				127		4.1
291	F	86	1	Anterior circulation	5	4	-	-	+	-	-	-	-	-	-	3	3	6.08	275.5	150	62	4.6	94
292	F	86	3	Anterior circulation	4.1	3	-	-	+	+	+	+	-	-	+	6	6	2.81	47	150	48
293	F	87	4	Anterior circulation	3.5	4	-	-	+	-	-	+	+	-	+	6	6	1	30	146	48	4.1	119	225	109	117	155		3
294	F	87	2	Posterior circulation	3.9	4	-	-	+	+	-	-	-	+	+	6	6	5.535	227	141	51	3.9	123		88	97	122	5.7	3.7
295	F	87	2	Anterior circulation	8.9	3	-	-	+	-	-	-	-	-	-	0	0	6.43	310	146	44	3.4	101	157	73	107	223	5.5	3.4
296	F	88	3	Anterior circulation	2.9	4	-	-	+	-	-	-	-		+	6	6	5.05	110.5	145	50				47	93	227	5	4.1
297	M	91	3	Anterior circulation	10.4	4	+	-	+	-	-	-	-	+	+	6	6	7.6	354	170	60	3.4	119	177	43	94	137	5.3	3.5
298	F	91	2	Anterior circulation	4	3	-	-	+	-	-	-	-	-	+	5	5	5.51	252	140	40	3.6	58				61.3		4.4
